# Supplementary material for: New, potent, small molecule agonists of tyrosine kinase receptors attenuate dry eye disease
Source: Front Med (Lausanne). 2022 Aug 25;9:937142. doi: 10.3389/fmed.2022.937142 (PMC9453230; doi:10.3389/fmed.2022.937142)
Supplement: Supplementary file 2 [file Table_1.xlsx]

## Sheet: Sheet1
New, Potent, Small Molecule Agonists of Tyrosine Kinase Receptors Attenuate Dry Eye Disease
Zhiyuan Yu1, Shaon Joy2, Tianxiong Mi2, Ghasem Yazdanpanah1, Kevin Burgess2, Cintia S. de Paiva1
1 Ocular Surface Center, Department of Ophthalmology, Cullen Eye Institute, Baylor College of Medicine, Houston, Texas
2 Department of Chemistry, Texas A&M University, Box 30012, College Station, TX 77842, USA.
List of genes in the NanoString panel
Official Symbol	Accession
C1s	NM_144938.2
C4a	NM_011413.2
C7	XM_356827.6
Ccl19	NM_011888.2
Ccl21a	NM_011124.4
Ccl8	NM_021443.2
Chi3l3	NM_009892.1
Defa-rs1	NM_007844.2
Ifit3	NM_010501.1
Ifna1	NM_010502.2
Il1a	NM_010554.4
Il22	NM_016971.1
Rhoa	NM_016802.4
Ager	NM_007425.2
Alox12	NM_007440.4
Alox15	NM_009660.3
Alox5	NM_009662.2
Areg	NM_009704.3
Arg1	NM_007482.3
Atf2	NM_001025093.1
Bcl2l1	NM_009743.4
Bcl6	NM_009744.3
Birc2	NM_007465.2
C1qa	NM_007572.2
C1qb	NM_009777.2
C1ra	NM_023143.3
C2	NM_013484.2
C3	NM_009778.2
C3ar1	NM_009779.2
C6	NM_016704.2
C8a	NM_146148.1
C8b	NM_133882.2
C9	NM_013485.1
Ccl11	NM_011330.3
Ccl17	NM_011332.2
Ccl2	NM_011333.3
Ccl20	NM_016960.1
Ccl22	NM_009137.2
Ccl24	NM_019577.4
Ccl3	NM_011337.1
Ccl4	NM_013652.1
Ccl5	NM_013653.1
Ccl7	NM_013654.2
Ccr1	NM_009912.4
Ccr2	NM_009915.2
Ccr3	NM_009914.4
Ccr4	NM_009916.2
Ccr7	NM_007719.2
Cd163	NM_053094.2
Cd4	NM_013488.2
Cd40	NM_011611.2
Cd40lg	NM_011616.2
Cd55	NM_010016.2
Cd86	NM_019388.3
Cdc42	NM_009861.1
Cebpb	NM_009883.3
Cfb	NM_008198.2
Cfd	NM_013459.1
Cfl1	NM_007687.5
Creb1	NM_133828.2
Crp	NM_007768.4
Csf1	NM_001113530.1
Csf2	NM_009969.4
Csf3	NM_009971.1
Cxcl1	NM_008176.1
Cxcl10	NM_021274.1
Cxcl2	NM_009140.2
Cxcl3	NM_203320.2
Cxcl5	NM_009141.2
Cxcl9	NM_008599.2
Cxcr1	NM_178241.4
Cxcr2	NM_009909.3
Cxcr4	NM_009911.3
Cysltr1	NM_021476.4
Cysltr2	NM_001162412.1
Daxx	NM_007829.3
Ddit3	NM_007837.3
Elk1	NM_007922.4
Fasl	NM_010177.3
Flt1	NM_010228.3
Fos	NM_010234.2
Fxyd2	NM_052823.2
Gnaq	NM_008139.5
Gnas	NM_010309.3
Gnb1	NM_008142.3
Gngt1	NM_010314.2
Gpr44	NM_009962.2
Grb2	NM_008163.3
H2-Ea-ps	NM_010381.2
H2-Eb1	NM_010382.2
Hc	NM_010406.1
Hdac4	NM_207225.1
Hif1a	NM_010431.2
Hmgb1	NM_010439.3
Hmgb2	NM_008252.3
Hmgn1	NM_008251.3
Hras1	NM_008284.2
Hsh2d	NM_197944.1
Hspb1	NM_013560.2
Hspb2	NM_024441.3
Ifi27l2a	NM_029803.1
Ifi44	NM_133871.2
Ifit1	NM_008331.2
Ifit2	NM_008332.2
Ifnb1	NM_010510.1
Ifng	NM_008337.1
Iigp1	NM_021792.3
Il10	NM_010548.1
Il10rb	NM_008349.5
Il11	NM_008350.2
Il12a	NM_008351.1
Il12b	NM_008352.1
Il13	NM_008355.2
Il15	NM_008357.1
Il17a	NM_010552.3
Il18	NM_008360.1
Il18rap	NM_010553.2
Il1b	NM_008361.3
Il1r1	NM_001123382.1
Il1rap	NM_008364.2
Il1rn	NM_031167.4
Il2	NM_008366.3
Il21	NM_021782.2
Il22ra2	NM_178258.5
Il23a	NM_031252.1
Il23r	NM_144548.1
Il3	NM_010556.4
Il4	NM_021283.1
Il5	NM_010558.1
Il6	NM_031168.1
Il6ra	NM_010559.2
Il7	NM_008371.2
Il9	NM_008373.1
Irf1	NM_008390.1
Irf3	NM_016849.3
Irf5	NM_012057.3
Irf7	NM_016850.2
Itgb2	NM_008404.4
Jun	NM_010591.2
Keap1	NM_016679.4
Kng1	NM_023125.3
Limk1	NM_010717.2
Lta	NM_010735.1
Ltb	NM_008518.2
Ltb4r1	NM_008519.2
Ltb4r2	NM_020490.2
Ly96	NM_016923.1
Maff	NM_010755.3
Mafg	XM_001002362.1
Mafk	NM_010757.2
Map2k1	NM_008927.3
Map2k4	NM_009157.4
Map2k6	NM_011943.2
Map3k1	NM_011945.2
Map3k5	NM_008580.4
Map3k7	NM_172688.2
Map3k9	NM_177395.4
Mapk1	NM_001038663.1
Mapk14	NM_011951.2
Mapk3	NM_011952.2
Mapk8	NM_016700.3
Mapkapk2	NM_008551.1
Mapkapk5	XM_990515.1
Masp1	NM_008555.2
Masp2	NM_010767.3
Max	NM_008558.1
Mbl2	NM_010776.1
Mef2a	XM_976032.1
Mef2b	NM_001045484.1
Mef2c_Mm	NM_025282.2
Mef2d	NM_133665.3
Mknk1	NM_021461.4
Mmp3	NM_010809.1
Mmp9	NM_013599.2
Mrc1	NM_008625.1
Mx1	NM_010846.1
Mx2	NM_013606.1
Myc	NM_010849.4
Myd88	NM_010851.2
Myl2	NM_010861.3
Nfatc3	NM_010901.2
Nfe2l2	NM_010902.3
Nfkb1	NM_008689.2
Nlrp3	NM_145827.3
Nod1	NM_172729.2
Nod2	NM_145857.2
Nos2	NM_010927.3
Nox1	NM_172203.1
Nr3c1	NM_008173.3
Oas1a	NM_145211.2
Oas2	NM_145227.2
Oasl1	NM_145209.2
Pdgfa	NM_008808.3
Pik3c2g	NM_011084.2
Pla2g4a	NM_008869.2
Plcb1	NM_019677.1
Ppp1r12b	NM_001081307.1
Prkca	NM_011101.3
Prkcb	NM_008855.2
Ptger1	NM_013641.2
Ptger2	NM_008964.4
Ptger3	NM_011196.2
Ptger4	NM_008965.1
Ptgfr	NM_008966.3
Ptgir	NM_008967.3
Ptgs1	NM_008969.3
Ptgs2	NM_011198.3
Ptk2	NM_007982.2
Rac1	NM_009007.2
Raf1	NM_029780.3
Rapgef2	NM_001099624.2
Rela	NM_009045.4
Relb	NM_009046.2
Retnla	NM_020509.3
Ripk1	NM_009068.3
Ripk2	NM_138952.3
Rock2	NM_009072.2
Rps6ka5	NM_153587.2
Shc1	NM_011368.4
Smad7	NM_001042660.1
Stat1	NM_009283.3
Stat2	NM_019963.1
Stat3	NM_213659.2
Tbxa2r	NM_001277265.1
Tcf4	NM_013685.1
Tgfb1	NM_011577.1
Tgfb2	NM_009367.1
Tgfb3	NM_009368.2
Tgfbr1	NM_009370.2
Tlr1	NM_030682.1
Tlr2	NM_011905.2
Tlr3	NM_126166.2
Tlr4	NM_021297.2
Tlr5	NM_016928.2
Tlr6	NM_011604.3
Tlr7	NM_133211.3
Tlr8	NM_133212.2
Tlr9	NM_031178.2
Tnf	NM_013693.1
Tnfaip3	NM_009397.2
Tnfsf14	NM_019418.2
Tollip	NM_023764.3
Tradd	NM_001033161.2
Traf2	NM_009422.2
Trem2	NM_031254.2
Tslp	NM_021367.1
Twist2	NM_007855.2
Tyrobp	NM_011662.2
Internal Reference Genes
Cltc	NM_001003908.1
Gapdh	NM_001001303.1
Gusb	NM_010368.1
Hprt	NM_013556.2
Pgk1	NM_008828.2
Tubb5	NM_011655.4
